# Supplementary material for: Prevalence of Helicobacter pylori infection and antibiotic resistance profile in Armenia
Source: Gut Pathog. 2019 Jun 8;11:28. doi: 10.1186/s13099-019-0310-0 (PMC6555938; doi:10.1186/s13099-019-0310-0)
Supplement: Supplementary file 1 — Additional file 1. Contains all data on serological study results for H. pylori antibodies in serum of 230 subjects. [file 13099_2019_310_MOESM1_ESM.xlsx]

## Sheet: Sheet2
ID	sex	age	origID	result
1	0	24	5025	0
2	1	60	5037	1
3	0	29	5024	2
4	1	69	5045	2
5	0	61	5078	1
6	0	73	5081	1
7	1	20	5085	0
8	1	28	5089	0
9	0	26	5088	0
10	1	66	5167	1
11	0	30	5165	0
12	0	23	5045	2
13	0	53	5047	0
14	0	33	5172	1
15	1	33	5175	0
16	0	30	5178	0
17	0	32	5450	0
18	1	29	5454	0
19	1	27	5455	0
20	1	25	5461	1
21	0	12	5465	0
22	0	33	5463	1
23	1	26	5464	1
24	0	23	5472	0
25	0	43	5190	0
26	0	42	5478	0
27	0	32	5192	0
28	0	42	5871	2
29	0	44	5874	1
30	0	39	5885	1
31	0	35	5891	0
32	1	38	5896	0
33	0	65	5901	1
34	0	26	5900	0
35	1	32	5898	0
36	0	45	5343	0
37	0	29	5912	0
38	1	30	5915	1
39	1	53	5917	2
40	1	33	5920	1
41	1	31	5278	0
42	0	45	5280	0
43	1	48	5281	1
44	1	45	5288	0
45	1	35	5303	0
46	0	72	5308	2
47	0	61	5817	0
48	0	26	5313	0
49	0	60	5320	2
50	0	63	5330	1
51	1	38	5329	1
52	0	31	5092	0
53	0	25	5348	0
54	0	27	5353	1
55	0	32	5400	0
56	1	28	5402	0
57	1	43	5404	1
58	0	61	5407	1
59	0	31	5409	1
60	1	60	5410	1
61	1	50	5411	1
62	1	43	5412	0
63	0	52	5414	0
64	0	37	5424	0
65	0	57	5429	2
66	0	30	5430	0
67	1	31	5441	0
68	1	39	5439	0
69	1	60	5449	0
70	0	28	5440	1
71	1	39	5448	0
72	0	27	5398	1
73	0	28	5403	0
74	0	34	5401	1
75	0	36	5405	1
76	0	21	5151	0
77	0	33	5417	1
78	0	59	5418	1
79	0	27	5421	1
80	0	43	5423	1
81	0	53	5431	0
82	0	27	5433	1
83	0	45	5434	2
84	0	45	5447	0
85	0	60	5458	1
86	0	33	5469	0
87	0	47	5162	2
88	0	44	5163	1
89	0	29	5476	0
90	0	27	5482	1
91	0	27	5484	0
92	0	24	5167	0
93	0	23	5168	0
94	0	26	5169	0
95	0	43	5563	1
96	0	46	5575	0
97	0	28	5571	0
98	0	38	5572	1
99	1	33	5579	1
100	0	59	5577	1
101	0	32	5584
102	0	22	5051	1
103	1	26	5053	1
104	0	62	5054	0
105	0	49	5055	0
106	0	32	5056	0
107	0	63	5057	1
108	0	33	5058	0
109	0	31	5061	0
110	0	24	5062	0
111	1	35	5063	1
112	0	29	5065	0
113	0	31	5066	1
114	0	54	5069	1
115	0	29	5070	1
116	0	40	5071	1
117	0	70	5072	1
118	1	42	5073	2
119	0	26	5075	0
120	0	42	5076	0
121	0	24	5077	0
122	0	65	5079	1
123	0	33	5080	0
124	0	37	5078	1
125	0	27	5300	0
126	1	69	5301	1
127	1	26	5302	0
128	0	65	5303	1
129	1	33	5305	1
130	0	27	5306	0
131	0	40	5309	0
132	0	55	5310	1
133	0	32	5311	1
134	0	32	5312	1
135	0		5314	1
136	0	56	5315	0
137	0	71	5316	1
138	0	37	5318	0
139	0	59	5319	1
140	0	28	5320	0
141	0	28	5321	0
142	0	36	5322	1
143	0	26	5323	0
144	0	36	5325	1
145	0	27	5326	0
146	0		5327	0
147	0	23	5328	0
148	0		5329	0
149	0	44	5206	0
150	0	24	5207	0
151	0	74	5208	0
152	0	25	5209	1
153	1	25	5210	0
154	1	35	5211	0
155	1	57	5213	0
156	0	45	5214	1
157	0	35	5215	1
158	0	33	5216	0
159	0	35	5218	0
160	0	23	5219	0
161	0	38	5220	1
162	0	44	5221	0
163	0	58	5222	1
164	0	28	5223	1
165	0	25	5224	0
166	0		5225	1
167	0	45	5226	0
168	0	56	5227	0
169	0	29	5228	1
170	0	35	5229	0
171	0	35	5230	0
172	0	39	5231	0
173	0	38	5232	1
174	0	31	5233	0
175	0	30	5234	0
176	0	29	5235	1
177	0	42	5236	0
178	0	55	5237	1
179	0	26	5238	0
180	0	27	5239	0
181	0	36	5240	0
182	0	48	5241	1
183	0	42	5243	1
184	0	54	5244	1
185	0	31	5247	0
186	0	30	5248	0
187	0	37	5249	1
188	0	55	5250	1
189	0	55	5251	1
190	0	30	5252	0
191	0	27	5253	1
192	0	26	5255	0
193	0	41	5117	0
194	0	50	5134	0
195	0	63	5135	1
196	0	26	5136	0
197	0	58	5137	1
198	0	38	5138	1
199	0	54	5139	0
200	0	19	5140	0
201	0	35	5142	1
202	0	22	5143	0
203	0	37	5144	0
204	0	49	5145	0
205	0	25	5145	0
206	0	35	5256	1
207	0	38	5257	1
208	1	39	5259	0
209	1	39	5262	2
210	1	57	5263	1
211	0	38	5266	0
212	1	36	5268	0
213	1	38	5270	0
214	1	45	5271	0
215	1	33	5272	0
216	1	24	5273	0
217	0	30	5193	0
218	0	46	5194	0
219	0	25	5195	0
220	0	43	5196	1
221	0	32	5197	0
222	0	59	5198	2
223	1	59	5199	1
224	1	64	5200	0
225	0	45	5201	0
226	0	38	5202	0
227	1	40	5203	0
228	1	41	5204	0
229	0	58	5205	0
230	1	43	5404	1

## Sheet: Sheet3
Age group	H. pylori positive, %
18-25	13.6
26-45	37.9
46-65	61.4
>65	83.3
Overall	41.5
